# Supplementary material for: Dietary Pattern Associated with the Risk of Hyperuricemia in Chinese Elderly: Result from China Nutrition and Health Surveillance 2015–2017
Source: Nutrients. 2022 Feb 17;14(4):844. doi: 10.3390/nu14040844 (PMC8875556; doi:10.3390/nu14040844)
Supplement: Supplementary file 1 [file nutrients-14-00844-s001.zip]

Archive with 1 entries (1 files):
- nutrients-1579839-supplementary.pdf
